# Supplementary material for: Fine-Tuning of Piezo1 Expression and Activity Ensures Efficient Myoblast Fusion during Skeletal Myogenesis
Source: Cells. 2022 Jan 24;11(3):393. doi: 10.3390/cells11030393 (PMC8834081; doi:10.3390/cells11030393)
Supplement: Supplementary file 1 [file cells-11-00393-s001.zip]

Archive with 1 entries (1 files):
- cells-1503994-supplementary.pdf
